# Supplementary material for: One-Shot, One Opportunity: Retrospective Observational Study on Long-Acting Antibiotics for SSTIs in the Emergency Room—A Real-Life Experience
Source: Pathogens. 2025 Aug 6;14(8):781. doi: 10.3390/pathogens14080781 (PMC12389273; doi:10.3390/pathogens14080781)
Supplement: Supplementary file 1 [file pathogens-14-00781-s001.zip]

Archive with 2 entries (2 files):
- pathogens-3803926-S1.pdf
- pathogens-3803926-S2.pdf
